# Supplementary material for: The volatilome signatures of Plasmodium falciparum parasites during the intraerythrocytic development cycle in vitro under exposure to artemisinin drug
Source: Sci Rep. 2023 Nov 17;13:20167. doi: 10.1038/s41598-023-46416-1 (PMC10656521; doi:10.1038/s41598-023-46416-1)
Supplement: Supplementary file 1 — Supplementary Information 1. [file 41598_2023_46416_MOESM1_ESM.xlsx]

## Sheet: Sheet1
Parasite Strain	Country	Mutation (KELCH13)	Lab of origin
NF54	Country information not available	none	F. Ariey
NF54 C580Y	Country information not available	C580Y	F. Ariey
3D7	Country information not available	none	F. Ariey
MRA-1169	Tanzania	VBRF010000024.1:1,727,849T>G	M. Fried
MRA-1251	Cambodia	C580Y	DA. Fidock
MRA-464	Sudan	VBRF01000025.1: 1,727,988 Insertion of ATTATT	TE Wellmans
