# Supplementary material for: The volatilome signatures of Plasmodium falciparum parasites during the intraerythrocytic development cycle in vitro under exposure to artemisinin drug
Source: Sci Rep. 2023 Nov 17;13:20167. doi: 10.1038/s41598-023-46416-1 (PMC10656521; doi:10.1038/s41598-023-46416-1)
Supplement: Supplementary file 2 — Supplementary Information 2. [file 41598_2023_46416_MOESM2_ESM.xlsx]

## Sheet: Sheet2
	Putative identification	CAS #	Similarity	Rings, schizonts, and trophozoites	Artemisinin treated wild-type and resistant parasites	Lab-adapted field isolates with different genotypes
1	2-Butanamine, (S)-	513-49-5	0.88
2	Pentanal	110-62-3	0.87
3	Octane, 3-methyl-	2216-33-3	0.89
4	Pentane, 2,3,3-trimethyl-	560-21-4	0.94	X
5	Heptane, 3-ethyl-5-methylene-	53760(PubChem CID)	0.79
6	Heptane, 4-methyl-	589-53-7	0.9	X	X	X
7	Hexane, 2,2,4-trimethyl-	16747-26-5	0.91	X		X
8	Hexanal	66-25-1	0.93	X	X	X
9	2,4-Dimethyl-1-heptene	19549-87-2	0.95	X	X	X
10	Dimethyl sulfide	75-18-3	0.85
11	Ethylbenzene	100-41-4	0.89	X	X
12	o-Xylene	95-47-6	0.85			X
13	Cyclohexanol	108-93-0	0.95	X
14	Styrene	100-42-5	0.97	X	X	X
15	Hexanoic acid, 2-pentenyl ester, (Z)-	74298-89-8	0.84	X
16	2,5-Dimethylhexane-2,5-dihydroperoxide	3025-88-5	0.8	X	X	X
17	2-Heptanone, 4-methyl-	6137-6-0	0.92	X	X	X
18	1-Octanol, 2,7-dimethyl-	15250-22-3	0.85	X		X
19	Benzaldehyde	100-52-7	0.91	X	X	X
20	Benzene, 1,3,5-trimethyl	108-67-8	0.85	X		X
21	2-tert-Butoxytetrahydrofuran	1927-59-9	0.86
22	Benzene, 1-ethyl-3-methyl-	620-14-4	0.91	X	X	X
23	n-Caproic acid vinyl ester	3050-69-9	0.91
24	Benzene, 1,2,3-trimethyl-	526-73-8	0.83	X	X	X
25	Heptane, 2,5,5-trimethyl-	1189-99-7	0.9	X		X
26	3-Ethyl-3-methylheptane	17302-1-1	0.9	X	X	X
27	1-Octene, 3,7-dimethyl-	4984-01-04	0.88	X	X	X
28	1-Hexanol, 2-ethyl-	104-76-7	0.94	X	X	X
29	Indane	496-11-7	0.91	X	X	X
30	1-Octene, 2,6-dimethyl-	6874-29-9	0.75
31	Decane	124-18-5	0.75	X	X	X
32	Benzene, 4-ethyl-1,2-dimethyl-	934-80-5	0.91	X		X
33	Benzenemethanol, .alpha.,.alpha.-dimethyl-	617-94-7	0.83	X	X
34	Benzoic acid, methyl ester	93-58-3	0.92			X
35	Nonanal	124-19-6	0.93	X	X
36	Benzene, 1,4-diethyl-	105-5-5	0.83	X
37	Benzene, 1,2,4,5-tetramethyl-	95-93-2	0.9	X
38	o-Cymene	527-84-4	0.95	X
39	4-Nonanone, 7-ethyl-	40237-88-5	0.79			X
40	Cyclopropane, 1-methyl-1-phenyl-	2214-14-4	0.82	X
41	Nonane, 3,7-dimethyl-	17302-32-8	0.91			X
42	3-Ethyl-4-methyl-3-heptanol	66719-39-9	0.86	X		X
43	4-Methyldocosane	25117-30-0	0.82	X		X
44	Octanoic acid, 7-oxo-	14112-98-2	0.82	X
45	Azulene	275-51-4	0.85			X
46	Dodecane	112-40-3	0.96	X	X	X
47	Sulfurous acid, decyl 2-ethylhexyl ester	6420775(PubChem CID)	0.9	X		X
48	Decane, 2,3,5,8-tetramethyl-	192823-15-7	0.87
49	Oxalic acid, bis(2-ethylhexyl) ester	13675-20-2	0.9	X		X
50	Benzene, 1,3-bis(1,1-dimethylethyl)-	1014-60-4	0.96	X	X
51	1-Undecene, 4-methyl-	74630-39-0	0.94
52	1-Iodo-2-methylundecane	73105-67-6	0.9
53	Nonane, 5-(2-methylpropyl)-	62185-53-9	0.9
54	Tridecane	629-50-5	0.96	X	X
55	1-Heptanol, 2-propyl-	10042-59-8	0.85
56	Octadecane, 1-(ethenyloxy)-	930-2-9	0.84
57	2,4-Decadienal, (E,E)-	25152-84-5	0.91			X
58	2,2,6,7-Tetramethyl-10-oxatricyclo[4.3.0.1(1,7)]decan-5-one	121747-63-5	0.8	X	X
59	Cyclopentene, 5-hexyl-3,3-dimethyl-	61142-66-3	0.85
60	Not Identified	-	0	X		X
61	Tetradecane	629-59-4	0.92	X	X	X
62	2,5-di-tert-Butyl-1,4-benzoquinone	2460-77-7	0.86
