# Supplementary material for: The volatilome signatures of Plasmodium falciparum parasites during the intraerythrocytic development cycle in vitro under exposure to artemisinin drug
Source: Sci Rep. 2023 Nov 17;13:20167. doi: 10.1038/s41598-023-46416-1 (PMC10656521; doi:10.1038/s41598-023-46416-1)
Supplement: Supplementary file 3 — Supplementary Information 3. [file 41598_2023_46416_MOESM3_ESM.xlsx]

## Sheet: Sheet1
		ALBUMAX							HUMAN SERUM
	Putative VOC identification	Control	3D7	Cam	K13	Sud	Tan	WT	Control	3D7	Cam	K13	Sud	Tan	WT
1	Heptane, 4-methyl-
2	Hexane, 2,2,4-trimethyl-
3	Hexanal
4	2,4-Dimethyl-1-heptene
5	o-Xylene
6	'Styrene '
7	2,5-Dimethylhexane-2,5-dihydroperoxide
8	2-Heptanone, 4-methyl-
9	1-Octanol, 2,7-dimethyl-
10	benzaldeide
11	Mesitylene
12	Benzene, 1-ethyl-3-methyl-
13	Benzene, 1,2,3-trimethyl-
14	Heptane, 2,5,5-trimethyl-
15	3-Ethyl-3-methylheptane
16	1-Octene, 3,7-dimethyl-
17	1-Hexanol, 2-ethyl-
18	Indane
19	Dodecane
20	Benzene, 4-ethyl-1,2-dimethyl-
21	Benzoic acid, methyl ester
22	4-Nonanone, 7-ethyl-
23	Nonane, 3,7-dimethyl-
24	3-Ethyl-4-methyl-3-heptanol
25	4-Methyldocosane
26	Azulene
27	Dodecane
28	Sulfurous acid, decyl 2-ethylhexyl ester
29	'Oxalic acid, bis(2-ethylhexyl) ester'
30	2,4-Decadienal, (E,E)-
31	UNIDENTIFIED
32	Tetradecane
